# Supplementary material for: ﻿Three new fold-winged crane flies of the genus Ptychoptera Meigen, 1803 (Diptera, Ptychopteridae) from southern China
Source: Zookeys. 2022 Sep 28;1122:159–72. doi: 10.3897/zookeys.1122.86483 (PMC9848701; doi:10.3897/zookeys.1122.86483)
Supplement: XML Treatment for Ptychoptera hekouensis [file zookeys.1122.86483-treatment1.xml]

<!DOCTYPE tp:taxon-treatment
  PUBLIC "-//TaxonX//DTD Taxonomic Treatment Publishing DTD v0 20100105//EN" "tax-treatment-NSO.dtd">
<tp:taxon-treatment xmlns:tp="http://www.plazi.org/taxpub"><tp:treatment-meta><kwd-group><label>Taxon classification</label><kwd>
                <named-content content-type="kingdom">Animalia</named-content>
              </kwd><kwd>
                <named-content content-type="order">Diptera</named-content>
              </kwd><kwd>
                <named-content content-type="family">Ptychopteridae</named-content>
              </kwd></kwd-group><mixed-citation publication-type="journal"><person-group><name><surname>Kang</surname><given-names>Zehui</given-names></name><name><surname>Gao</surname><given-names>Gang</given-names></name><name><surname>Zhang</surname><given-names>Xiao</given-names></name><name><surname>Yang</surname><given-names>Ding</given-names></name><name><surname>Wang</surname><given-names>Junping</given-names></name></person-group><article-title>﻿Three new fold-winged crane flies of the genus <italic><tp:taxon-name><tp:taxon-name-part taxon-name-part-type="genus" reg="Ptychoptera">Ptychoptera</tp:taxon-name-part></tp:taxon-name></italic> Meigen, 1803 (<tp:taxon-name><tp:taxon-name-part taxon-name-part-type="order">Diptera</tp:taxon-name-part></tp:taxon-name>, <tp:taxon-name><tp:taxon-name-part taxon-name-part-type="family">Ptychopteridae</tp:taxon-name-part></tp:taxon-name>) from southern China</article-title><source>Zookeys</source><day>28</day><month>09</month><year>2022</year><volume>1122</volume><fpage>159</fpage><lpage>172</lpage><pub-id pub-id-type="doi">10.3897/zookeys.1122.86483</pub-id></mixed-citation></tp:treatment-meta><tp:nomenclature><label>﻿</label><tp:taxon-name>
              <object-id xmlns:xlink="http://www.w3.org/1999/xlink" content-type="arpha" xlink:type="simple">F44654F2-32D4-5A11-A806-07D87D52E45A</object-id>
              <tp:taxon-name-part taxon-name-part-type="genus" reg="Ptychoptera">Ptychoptera</tp:taxon-name-part>
              <tp:taxon-name-part taxon-name-part-type="species" reg="hekouensis">hekouensis</tp:taxon-name-part>
              <object-id xmlns:xlink="http://www.w3.org/1999/xlink" content-type="zoobank" xlink:type="simple">https://zoobank.org/97105AE4-40AD-46BC-A51F-1E5A7E48A464</object-id>
            </tp:taxon-name><tp:taxon-authority>Kang, Gao &amp; Zhang</tp:taxon-authority><tp:taxon-status xmlns:xlink="http://www.w3.org/1999/xlink" xlink:type="simple">sp. nov.</tp:taxon-status><xref ref-type="fig" rid="F1">Figs 1a, b</xref><xref ref-type="fig" rid="F2">, 2a</xref><xref ref-type="fig" rid="F3">, 3a</xref><xref ref-type="fig" rid="F4">, 4a–c</xref><xref ref-type="fig" rid="F5">, 5a–c</xref></tp:nomenclature><tp:treatment-sec sec-type="diagnosis" id="SECID0ESAAG"><title>Diagnosis.</title><p>Scutellum mostly brownish black, middle area yellow; wing marked with small brown marks at base of Rs, tip of R<sub>1</sub>, base of R<sub>2+3</sub>, fork of R<sub>4+5</sub>, r-m, and fork of M<sub>1+2</sub>; epandrial clasper tapering and slightly curved distally to the middle, inner side with two papillary projections; medial lobe of basal lobe of gonostylus ear-shaped.</p></tp:treatment-sec><tp:treatment-sec sec-type="description" id="SECID0EABAG"><title>Description.</title><p><bold>Male.</bold> Body length 8.0 mm, wing length 9.0 mm.</p><p>Vertex and frons black; face and clypeus yellow with brown hairs; gena yellow with a black elliptical spot medially, hairs on gena dark brown; occiput yellow. Compound eyes black without pubescence. Scape, pedicel and basal 1/2 of 1<sup>st</sup> flagellomere yellow, remaining flagellomeres dark brown; hairs dark brown. Proboscis yellow with brown hairs. Palpus yellow with last segment gradually darked apically, hairs brown.</p><p><bold><italic>Thorax</italic></bold> (Fig. <xref ref-type="fig" rid="F1">1a, b</xref>). Pronotum and propleuron yellow. Prescutum mostly brownish black, anterior margin with lateral area yellow; scutum and paratergite mostly brownish black, posterior margin yellow; scutellum mostly brownish black, middle area yellow with a patch of dense brown hairs; postnotum yellow. Mesopleuron uniformly yellow. Coxae and trochanters yellow. Wing (Fig. <xref ref-type="fig" rid="F2">2a</xref>) 3.3 times as long as wide, subhyaline, apical 1/2 slightly brown, marked with small brown marks at base of Rs, tip of R<sub>1</sub>, base of R<sub>2+3</sub>, fork of R<sub>4+5</sub>, r-m, and fork of M<sub>1+2</sub>. Veins brown; Sc ending in C exceeding basal 1/3 of R<sub>2+3</sub>; Rs straight, 4 times the length of r-m; r-m arise from Rs. Wing with setae below fold in cell cua<sub>2</sub>, and over tip 1/3 of wing. Halter and prehaltere pale yellow with brown hairs.</p><fig id="F1" position="float" orientation="portrait"><object-id xmlns:xlink="http://www.w3.org/1999/xlink" content-type="doi" xlink:type="simple">10.3897/zookeys.1122.86483.figure1</object-id><object-id xmlns:xlink="http://www.w3.org/1999/xlink" content-type="arpha" xlink:type="simple">371EEFDD-493E-5B99-A7B9-D076E1A1AF6E</object-id><label>Figure 1.</label><caption><p>Thoraxes of new <italic><tp:taxon-name><tp:taxon-name-part taxon-name-part-type="genus" reg="Ptychoptera">Ptychoptera</tp:taxon-name-part></tp:taxon-name></italic> species <bold>a</bold><italic><tp:taxon-name><tp:taxon-name-part taxon-name-part-type="genus" reg="Ptychoptera">P.</tp:taxon-name-part><tp:taxon-name-part taxon-name-part-type="species" reg="hekouensis">hekouensis</tp:taxon-name-part></tp:taxon-name></italic>, dorsal view <bold>b</bold><italic><tp:taxon-name><tp:taxon-name-part taxon-name-part-type="genus" reg="Ptychoptera">P.</tp:taxon-name-part><tp:taxon-name-part taxon-name-part-type="species" reg="hekouensis">hekouensis</tp:taxon-name-part></tp:taxon-name></italic>, lateral view <bold>c</bold><italic><tp:taxon-name><tp:taxon-name-part taxon-name-part-type="genus" reg="Ptychoptera">P.</tp:taxon-name-part><tp:taxon-name-part taxon-name-part-type="species" reg="longa">longa</tp:taxon-name-part></tp:taxon-name></italic>, dorsal view <bold>d</bold><italic><tp:taxon-name><tp:taxon-name-part taxon-name-part-type="genus" reg="Ptychoptera">P.</tp:taxon-name-part><tp:taxon-name-part taxon-name-part-type="species" reg="longa">longa</tp:taxon-name-part></tp:taxon-name></italic>, lateral view <bold>e</bold><italic><tp:taxon-name><tp:taxon-name-part taxon-name-part-type="genus" reg="Ptychoptera">P.</tp:taxon-name-part><tp:taxon-name-part taxon-name-part-type="species" reg="xiaohuangshana">xiaohuangshana</tp:taxon-name-part></tp:taxon-name></italic>, dorsal view <bold>f</bold><italic><tp:taxon-name><tp:taxon-name-part taxon-name-part-type="genus" reg="Ptychoptera">P.</tp:taxon-name-part><tp:taxon-name-part taxon-name-part-type="species" reg="xiaohuangshana">xiaohuangshana</tp:taxon-name-part></tp:taxon-name></italic>, lateral view. Scale bars: 0.5 mm.</p></caption><graphic xmlns:xlink="http://www.w3.org/1999/xlink" xlink:href="zookeys-1122-159_article-86483__-g001.jpg" position="float" orientation="portrait" xlink:type="simple" id="oo_750142.jpg"><uri content-type="original_file" xlink:type="simple">https://binary.pensoft.net/fig/750142</uri></graphic></fig><fig id="F2" position="float" orientation="portrait"><object-id xmlns:xlink="http://www.w3.org/1999/xlink" content-type="doi" xlink:type="simple">10.3897/zookeys.1122.86483.figure2</object-id><object-id xmlns:xlink="http://www.w3.org/1999/xlink" content-type="arpha" xlink:type="simple">7211BA5A-014F-5262-AF23-09BEF2C2B513</object-id><label>Figure 2.</label><caption><p>Wings of new <italic><tp:taxon-name><tp:taxon-name-part taxon-name-part-type="genus" reg="Ptychoptera">Ptychoptera</tp:taxon-name-part></tp:taxon-name></italic> species <bold>a</bold><italic><tp:taxon-name><tp:taxon-name-part taxon-name-part-type="genus" reg="Ptychoptera">P.</tp:taxon-name-part><tp:taxon-name-part taxon-name-part-type="species" reg="hekouensis">hekouensis</tp:taxon-name-part></tp:taxon-name></italic><bold>b</bold><italic><tp:taxon-name><tp:taxon-name-part taxon-name-part-type="genus" reg="Ptychoptera">P.</tp:taxon-name-part><tp:taxon-name-part taxon-name-part-type="species" reg="longa">longa</tp:taxon-name-part></tp:taxon-name></italic><bold>c</bold><italic><tp:taxon-name><tp:taxon-name-part taxon-name-part-type="genus" reg="Ptychoptera">P.</tp:taxon-name-part><tp:taxon-name-part taxon-name-part-type="species" reg="xiaohuangshana">xiaohuangshana</tp:taxon-name-part></tp:taxon-name></italic>. Scale bars: 1.0 mm.</p></caption><graphic xmlns:xlink="http://www.w3.org/1999/xlink" xlink:href="zookeys-1122-159_article-86483__-g002.jpg" position="float" orientation="portrait" xlink:type="simple" id="oo_750143.jpg"><uri content-type="original_file" xlink:type="simple">https://binary.pensoft.net/fig/750143</uri></graphic></fig><p><bold><italic>Abdomen</italic>.</bold> First tergum yellow with caudal 1/3 brownish black, 2<sup>nd</sup> tergum brownish black with middle area yellow, 3<sup>rd</sup> tergum yellow with caudal 1/3 brownish black, 4<sup>th</sup> tergum yellow with caudal 1/2 black, 5<sup>th</sup> to 7<sup>th</sup> terga black; first to 4<sup>th</sup> sterna yellow, 5<sup>th</sup> to 7<sup>th</sup> sterna black; hairs on abdomen yellow.</p><p><bold><italic>Male genitalia</italic></bold> (Figs <xref ref-type="fig" rid="F3">3a</xref>, <xref ref-type="fig" rid="F4">4a–c</xref>, <xref ref-type="fig" rid="F5">5a–c</xref>) black except caudal 1/2 of epandrial clasper brownish yellow. Epandrium (Fig. <xref ref-type="fig" rid="F4">4a</xref>) bilobed, epandrial lobe narrow, epandrial clasper tapering and slightly curved distally to the middle, inner side with two papillary projections, with brown long hairs; epiproct V-shaped, with short hairs. Gonocoxite (Fig. <xref ref-type="fig" rid="F4">4b</xref>) long and stout, 2 times as long as wide, basal apodeme small; apical process of paramere triangular, apex semilunar. Gonostylus (Fig. <xref ref-type="fig" rid="F4">4b</xref>): anterior lobe of basal lobe of gonostylus elliptic with dense short hairs; medial lobe of basal lobe of gonostylus ear-shaped with dense short hairs; secondary lobe of apical stylus of gonostylus finger-shaped, slightly curved distally with several long hairs; tertiary lobe of apical stylus of gonostylus triangular, pointed apically; apical stylus of gonostylus finger-shaped, swollen distally with long hairs. Hypandrium (Fig. <xref ref-type="fig" rid="F4">4c</xref>): basal division of hypandrium dumbbell-shaped basally with dense long hairs posteriorly; spathate lobe of hypandrium triangular with several long hairs; lateral extension of terminal division of hypandrium elliptic with dense long hairs on posterior 1/2; terminal division of hypandrium papillary. Aedeagus (Fig. <xref ref-type="fig" rid="F5">5a–c</xref>): subapical sclerite tongue-shaped, apex of subapical sclerite round; aedeagal sclerites with apex laterally compressed, with dorsal corner extended dorsoanterior, curved sided and convergent; lateral ejaculatory processes with base narrow, extended anterolaterally; sperm sac subspherical; ejaculatory apodeme flag-like, closely associated with aedeagal sclerites, larger than sperm sac, paralleling anterior margin of sperm sac.</p><fig id="F3" position="float" orientation="portrait"><object-id xmlns:xlink="http://www.w3.org/1999/xlink" content-type="doi" xlink:type="simple">10.3897/zookeys.1122.86483.figure3</object-id><object-id xmlns:xlink="http://www.w3.org/1999/xlink" content-type="arpha" xlink:type="simple">6DAC193B-B65A-59EB-9C1F-1D363B0B772C</object-id><label>Figure 3.</label><caption><p>Male genitalia of new <italic><tp:taxon-name><tp:taxon-name-part taxon-name-part-type="genus" reg="Ptychoptera">Ptychoptera</tp:taxon-name-part></tp:taxon-name></italic> species <bold>a</bold><italic><tp:taxon-name><tp:taxon-name-part taxon-name-part-type="genus" reg="Ptychoptera">P.</tp:taxon-name-part><tp:taxon-name-part taxon-name-part-type="species" reg="hekouensis">hekouensis</tp:taxon-name-part></tp:taxon-name></italic><bold>b</bold><italic><tp:taxon-name><tp:taxon-name-part taxon-name-part-type="genus" reg="Ptychoptera">P.</tp:taxon-name-part><tp:taxon-name-part taxon-name-part-type="species" reg="longa">longa</tp:taxon-name-part></tp:taxon-name></italic><bold>c</bold><italic><tp:taxon-name><tp:taxon-name-part taxon-name-part-type="genus" reg="Ptychoptera">P.</tp:taxon-name-part><tp:taxon-name-part taxon-name-part-type="species" reg="xiaohuangshana">xiaohuangshana</tp:taxon-name-part></tp:taxon-name></italic>. Scale bars: 0.5 mm. (ECP = epandrial clasper, EL = epandrial lobe, GCT = gonocoxite, GST = gonostylus, HYPD = hypandrium).</p></caption><graphic xmlns:xlink="http://www.w3.org/1999/xlink" xlink:href="zookeys-1122-159_article-86483__-g003.jpg" position="float" orientation="portrait" xlink:type="simple" id="oo_750144.jpg"><uri content-type="original_file" xlink:type="simple">https://binary.pensoft.net/fig/750144</uri></graphic></fig><fig id="F4" position="float" orientation="portrait"><object-id xmlns:xlink="http://www.w3.org/1999/xlink" content-type="doi" xlink:type="simple">10.3897/zookeys.1122.86483.figure4</object-id><object-id xmlns:xlink="http://www.w3.org/1999/xlink" content-type="arpha" xlink:type="simple">3D39AE60-4D4F-53AB-A2BA-DDC8C9F61D74</object-id><label>Figure 4.</label><caption><p>Details of male genitalia of new <italic><tp:taxon-name><tp:taxon-name-part taxon-name-part-type="genus" reg="Ptychoptera">Ptychoptera</tp:taxon-name-part></tp:taxon-name></italic> species <bold>a</bold> epandrium of <italic><tp:taxon-name><tp:taxon-name-part taxon-name-part-type="genus" reg="Ptychoptera">P.</tp:taxon-name-part><tp:taxon-name-part taxon-name-part-type="species" reg="hekouensis">hekouensis</tp:taxon-name-part></tp:taxon-name></italic>, dorsal view <bold>b</bold> gonocoxite and gonostylus of <italic><tp:taxon-name><tp:taxon-name-part taxon-name-part-type="genus" reg="Ptychoptera">P.</tp:taxon-name-part><tp:taxon-name-part taxon-name-part-type="species" reg="hekouensis">hekouensis</tp:taxon-name-part></tp:taxon-name></italic>, dorsal view <bold>c</bold> hypandrium of <italic><tp:taxon-name><tp:taxon-name-part taxon-name-part-type="genus" reg="Ptychoptera">P.</tp:taxon-name-part><tp:taxon-name-part taxon-name-part-type="species" reg="hekouensis">hekouensis</tp:taxon-name-part></tp:taxon-name></italic>, ventral view <bold>d</bold> epandrium of <italic><tp:taxon-name><tp:taxon-name-part taxon-name-part-type="genus" reg="Ptychoptera">P.</tp:taxon-name-part><tp:taxon-name-part taxon-name-part-type="species" reg="longa">longa</tp:taxon-name-part></tp:taxon-name></italic>, dorsal view <bold>e</bold> gonocoxite and gonostylus of <italic><tp:taxon-name><tp:taxon-name-part taxon-name-part-type="genus" reg="Ptychoptera">P.</tp:taxon-name-part><tp:taxon-name-part taxon-name-part-type="species" reg="longa">longa</tp:taxon-name-part></tp:taxon-name></italic>, dorsal view <bold>f</bold> hypandrium of <italic><tp:taxon-name><tp:taxon-name-part taxon-name-part-type="genus" reg="Ptychoptera">P.</tp:taxon-name-part><tp:taxon-name-part taxon-name-part-type="species" reg="longa">longa</tp:taxon-name-part></tp:taxon-name></italic>, ventral view <bold>g</bold> epandrium of <italic><tp:taxon-name><tp:taxon-name-part taxon-name-part-type="genus" reg="Ptychoptera">P.</tp:taxon-name-part><tp:taxon-name-part taxon-name-part-type="species" reg="xiaohuangshana">xiaohuangshana</tp:taxon-name-part></tp:taxon-name></italic>, dorsal view <bold>h</bold> gonocoxite and gonostylus of <italic><tp:taxon-name><tp:taxon-name-part taxon-name-part-type="genus" reg="Ptychoptera">P.</tp:taxon-name-part><tp:taxon-name-part taxon-name-part-type="species" reg="xiaohuangshana">xiaohuangshana</tp:taxon-name-part></tp:taxon-name></italic>, dorsal view <bold>i</bold> hypandrium of <italic><tp:taxon-name><tp:taxon-name-part taxon-name-part-type="genus" reg="Ptychoptera">P.</tp:taxon-name-part><tp:taxon-name-part taxon-name-part-type="species" reg="xiaohuangshana">xiaohuangshana</tp:taxon-name-part></tp:taxon-name></italic>, ventral view. Scale bars: 0.4 mm. (ECP = epandrial clasper, EL = epandrial lobe, EPI = epiproct, GAS = apical stylus of gonostylus, GBA = anterior lobe of basal lobe of gonostylus, GBL = basal lobe of gonostylus, GBM = medial lobe of basal lobe of gonostylus, GCT = gonocoxite, GSL = secondary lobe of apical stylus of gonostylus, GAT = tertiary lobe of apical stylus of gonostylus, HBD = basal division of hypandrium, HMW = membranous window of terminal division of hypandrium, HSL = spathate lobe of hypandrium, HTD = terminal division of hypandrium, HTE = lateral extension of terminal division of hypandrium, PPA = apical process of paramere).</p></caption><graphic xmlns:xlink="http://www.w3.org/1999/xlink" xlink:href="zookeys-1122-159_article-86483__-g004.jpg" position="float" orientation="portrait" xlink:type="simple" id="oo_750145.jpg"><uri content-type="original_file" xlink:type="simple">https://binary.pensoft.net/fig/750145</uri></graphic></fig><fig id="F5" position="float" orientation="portrait"><object-id xmlns:xlink="http://www.w3.org/1999/xlink" content-type="doi" xlink:type="simple">10.3897/zookeys.1122.86483.figure5</object-id><object-id xmlns:xlink="http://www.w3.org/1999/xlink" content-type="arpha" xlink:type="simple">4559285D-DADC-5E4E-826E-8C6F001E0C63</object-id><label>Figure 5.</label><caption><p>Aedeagi of new <italic><tp:taxon-name><tp:taxon-name-part taxon-name-part-type="genus" reg="Ptychoptera">Ptychoptera</tp:taxon-name-part></tp:taxon-name></italic> species <bold>a</bold><italic><tp:taxon-name><tp:taxon-name-part taxon-name-part-type="genus" reg="Ptychoptera">P.</tp:taxon-name-part><tp:taxon-name-part taxon-name-part-type="species" reg="hekouensis">hekouensis</tp:taxon-name-part></tp:taxon-name></italic>, dorsal view <bold>b</bold><italic><tp:taxon-name><tp:taxon-name-part taxon-name-part-type="genus" reg="Ptychoptera">P.</tp:taxon-name-part><tp:taxon-name-part taxon-name-part-type="species" reg="hekouensis">hekouensis</tp:taxon-name-part></tp:taxon-name></italic>, lateral view <bold>c</bold><italic><tp:taxon-name><tp:taxon-name-part taxon-name-part-type="genus" reg="Ptychoptera">P.</tp:taxon-name-part><tp:taxon-name-part taxon-name-part-type="species" reg="hekouensis">hekouensis</tp:taxon-name-part></tp:taxon-name></italic>, ventral view <bold>d</bold><italic><tp:taxon-name><tp:taxon-name-part taxon-name-part-type="genus" reg="Ptychoptera">P.</tp:taxon-name-part><tp:taxon-name-part taxon-name-part-type="species" reg="longa">longa</tp:taxon-name-part></tp:taxon-name></italic>, dorsal view <bold>e</bold><italic><tp:taxon-name><tp:taxon-name-part taxon-name-part-type="genus" reg="Ptychoptera">P.</tp:taxon-name-part><tp:taxon-name-part taxon-name-part-type="species" reg="longa">longa</tp:taxon-name-part></tp:taxon-name></italic>, lateral view <bold>f</bold><italic><tp:taxon-name><tp:taxon-name-part taxon-name-part-type="genus" reg="Ptychoptera">P.</tp:taxon-name-part><tp:taxon-name-part taxon-name-part-type="species" reg="longa">longa</tp:taxon-name-part></tp:taxon-name></italic>, ventral view <bold>g</bold><italic><tp:taxon-name><tp:taxon-name-part taxon-name-part-type="genus" reg="Ptychoptera">P.</tp:taxon-name-part><tp:taxon-name-part taxon-name-part-type="species" reg="xiaohuangshana">xiaohuangshana</tp:taxon-name-part></tp:taxon-name></italic>, dorsal view <bold>h</bold><italic><tp:taxon-name><tp:taxon-name-part taxon-name-part-type="genus" reg="Ptychoptera">P.</tp:taxon-name-part><tp:taxon-name-part taxon-name-part-type="species" reg="xiaohuangshana">xiaohuangshana</tp:taxon-name-part></tp:taxon-name></italic>, lateral view <bold>i</bold><italic><tp:taxon-name><tp:taxon-name-part taxon-name-part-type="genus" reg="Ptychoptera">P.</tp:taxon-name-part><tp:taxon-name-part taxon-name-part-type="species" reg="xiaohuangshana">xiaohuangshana</tp:taxon-name-part></tp:taxon-name></italic>, ventral view. Scale bars: 0.2 mm. (AEA = ejaculatory apodeme, AES = aedeagal sclerite, ALP = lateral ejaculatory process, AS = sperm sac, ASA = subapical sclerite of aedeagus).</p></caption><graphic xmlns:xlink="http://www.w3.org/1999/xlink" xlink:href="zookeys-1122-159_article-86483__-g005.jpg" position="float" orientation="portrait" xlink:type="simple" id="oo_750146.jpg"><uri content-type="original_file" xlink:type="simple">https://binary.pensoft.net/fig/750146</uri></graphic></fig><p><bold>Female.</bold> Unknown.</p></tp:treatment-sec><tp:treatment-sec sec-type="material" id="SECID0ETTAG"><title>Material examined.</title><p>China·1♂, <bold><italic>holotype</italic></bold>; Yunnan Province, Hekou District, Nanxi Town; 132 m; 22 May 2009; T. Zhang leg.; <abbrev xmlns:xlink="http://www.w3.org/1999/xlink" content-type="institution" xlink:title="Entomological Museum of China Agricultural University, Beijing, China" id="ABBRID0E3TAG" xlink:type="simple">CAU</abbrev>·1♂, <bold><italic>paratype</italic></bold>; same collection data as holotype; <abbrev xmlns:xlink="http://www.w3.org/1999/xlink" content-type="institution" xlink:title="Entomological Museum of China Agricultural University, Beijing, China" id="ABBRID0EEUAG" xlink:type="simple">CAU</abbrev>.</p></tp:treatment-sec><tp:treatment-sec sec-type="distribution" id="SECID0EJUAG"><title>Distribution.</title><p>China (Yunnan).</p></tp:treatment-sec><tp:treatment-sec sec-type="etymology" id="SECID0EOUAG"><title>Etymology.</title><p>Specific name <italic><tp:taxon-name><tp:taxon-name-part taxon-name-part-type="genus" reg="Ptychoptera"/><tp:taxon-name-part taxon-name-part-type="species" reg="hekouensis">hekouensis</tp:taxon-name-part></tp:taxon-name></italic> (adjective, feminine) referring to the type locality, Hekou.</p></tp:treatment-sec><tp:treatment-sec sec-type="remarks" id="SECID0E5UAG"><title>Remarks.</title><p>This new species is similar to <italic><tp:taxon-name><tp:taxon-name-part taxon-name-part-type="genus" reg="Ptychoptera">P.</tp:taxon-name-part><tp:taxon-name-part taxon-name-part-type="species" reg="wangae">wangae</tp:taxon-name-part></tp:taxon-name></italic> from China but can be separated from the latter by the scutellum mostly brownish black with middle area yellow, the 2<sup>nd</sup> tergum mostly brownish black with middle area yellow, the epandrial clasper with two papillary projections on inner side, and the medial lobe of basal lobe of gonostylus ear-shaped. In <italic><tp:taxon-name><tp:taxon-name-part taxon-name-part-type="genus" reg="Ptychoptera">P.</tp:taxon-name-part><tp:taxon-name-part taxon-name-part-type="species" reg="wangae">wangae</tp:taxon-name-part></tp:taxon-name></italic>, the scutellum is uniformly yellow brown, the 2<sup>nd</sup> tergum is mostly yellow with posterior margin brown, the epandrial clasper does not have papillary projection on inner side, and the medial lobe of basal lobe of gonostylus is semicircular (<xref ref-type="bibr" rid="B7">Kang et al. 2013</xref>).</p></tp:treatment-sec><ref-list><ref id="B7"><mixed-citation xmlns:xlink="http://www.w3.org/1999/xlink" xlink:type="simple"><person-group><name name-style="western"><surname>Kang</surname><given-names>ZH</given-names></name><name name-style="western"><surname>Yao</surname><given-names>G</given-names></name><name name-style="western"><surname>Yang</surname><given-names>D</given-names></name></person-group> (<year>2013</year>) <article-title>Five new species of <italic><tp:taxon-name><tp:taxon-name-part taxon-name-part-type="genus">Ptychoptera</tp:taxon-name-part></tp:taxon-name></italic> Meigen with a key to species from China (<tp:taxon-name><tp:taxon-name-part taxon-name-part-type="order">Diptera</tp:taxon-name-part></tp:taxon-name>: <tp:taxon-name><tp:taxon-name-part taxon-name-part-type="family">Ptychopteridae</tp:taxon-name-part></tp:taxon-name>).</article-title><source>Zootaxa</source><volume>3682</volume>(<issue>4</issue>): <fpage>541</fpage>–<lpage>555</lpage>. <ext-link xlink:href="10.11646/zootaxa.3682.4.5" ext-link-type="doi" xlink:type="simple">https://doi.org/10.11646/zootaxa.3682.4.5</ext-link></mixed-citation></ref></ref-list></tp:taxon-treatment>
