# Supplementary material for: ﻿Three new fold-winged crane flies of the genus Ptychoptera Meigen, 1803 (Diptera, Ptychopteridae) from southern China
Source: Zookeys. 2022 Sep 28;1122:159–72. doi: 10.3897/zookeys.1122.86483 (PMC9848701; doi:10.3897/zookeys.1122.86483)
Supplement: XML Treatment for Ptychoptera longa [file zookeys.1122.86483-treatment2.xml]

<!DOCTYPE tp:taxon-treatment
  PUBLIC "-//TaxonX//DTD Taxonomic Treatment Publishing DTD v0 20100105//EN" "tax-treatment-NSO.dtd">
<tp:taxon-treatment xmlns:tp="http://www.plazi.org/taxpub"><tp:treatment-meta><kwd-group><label>Taxon classification</label><kwd>
                <named-content content-type="kingdom">Animalia</named-content>
              </kwd><kwd>
                <named-content content-type="order">Diptera</named-content>
              </kwd><kwd>
                <named-content content-type="family">Ptychopteridae</named-content>
              </kwd></kwd-group><mixed-citation publication-type="journal"><person-group><name><surname>Kang</surname><given-names>Zehui</given-names></name><name><surname>Gao</surname><given-names>Gang</given-names></name><name><surname>Zhang</surname><given-names>Xiao</given-names></name><name><surname>Yang</surname><given-names>Ding</given-names></name><name><surname>Wang</surname><given-names>Junping</given-names></name></person-group><article-title>﻿Three new fold-winged crane flies of the genus <italic><tp:taxon-name><tp:taxon-name-part taxon-name-part-type="genus" reg="Ptychoptera">Ptychoptera</tp:taxon-name-part></tp:taxon-name></italic> Meigen, 1803 (<tp:taxon-name><tp:taxon-name-part taxon-name-part-type="order">Diptera</tp:taxon-name-part></tp:taxon-name>, <tp:taxon-name><tp:taxon-name-part taxon-name-part-type="family">Ptychopteridae</tp:taxon-name-part></tp:taxon-name>) from southern China</article-title><source>Zookeys</source><day>28</day><month>09</month><year>2022</year><volume>1122</volume><fpage>159</fpage><lpage>172</lpage><pub-id pub-id-type="doi">10.3897/zookeys.1122.86483</pub-id></mixed-citation></tp:treatment-meta><tp:nomenclature><label>﻿</label><tp:taxon-name>
              <object-id xmlns:xlink="http://www.w3.org/1999/xlink" content-type="arpha" xlink:type="simple">B314C53B-572B-50CE-BDFF-D78D4E00EEBD</object-id>
              <tp:taxon-name-part taxon-name-part-type="genus" reg="Ptychoptera">Ptychoptera</tp:taxon-name-part>
              <tp:taxon-name-part taxon-name-part-type="species" reg="longa">longa</tp:taxon-name-part>
              <object-id xmlns:xlink="http://www.w3.org/1999/xlink" content-type="zoobank" xlink:type="simple">https://zoobank.org/E6BFCB06-E52C-452F-94AF-9C2A725CB967</object-id>
            </tp:taxon-name><tp:taxon-authority>Kang, Gao &amp; Zhang</tp:taxon-authority><tp:taxon-status xmlns:xlink="http://www.w3.org/1999/xlink" xlink:type="simple">sp. nov.</tp:taxon-status><xref ref-type="fig" rid="F1">Figs 1c, d</xref><xref ref-type="fig" rid="F2">, 2b</xref><xref ref-type="fig" rid="F3">, 3b</xref><xref ref-type="fig" rid="F4">, 4d–f</xref><xref ref-type="fig" rid="F5">, 5d–f</xref></tp:nomenclature><tp:treatment-sec sec-type="diagnosis" id="SECID0EAYAG"><title>Diagnosis.</title><p>Mesopleuron mostly brown, except upper 1/2 of anepisternum yellow; wing marked with four brown marks and one brown band; epandrium not bilobed, epandrial lobe rectangle; epandrial clasper finger-shaped, merged basally, basal 1/2 broad and rectangle, apical 1/2 narrowing bilaterally; secondary lobe of apical stylus of gonostylus sickle-shaped; terminal division of hypandrium elliptic.</p></tp:treatment-sec><tp:treatment-sec sec-type="description" id="SECID0EFYAG"><title>Description.</title><p><bold>Male.</bold> Body length 7.5 mm, wing length 7.5 mm.</p><p>Vertex and frons brown; face and clypeus yellow with brown hairs; gena yellow with a black elliptical spot medially, hairs on gena brown; occiput yellow. Compound eyes black without pubescence. Scape and pedicel yellow, flagellomeres light yellow; hairs on antenna brown. Proboscis yellow with brown hairs. Palpus yellow with brown hairs.</p><p><bold><italic>Thorax</italic></bold> (Fig. <xref ref-type="fig" rid="F1">1c, d</xref>). Pronotum light brown; propleuron yellow. Prescutum, scutum and paratergite uniformly brown; scutellum mostly brown, middle area yellowish brown; postnotum brown, laterotergite with a patch of dense brown hairs. Mesopleuron mostly brown, except upper ½ of anepisternum yellow. Coxae and trochanters yellow. Wing (Fig. <xref ref-type="fig" rid="F2">2b</xref>) 3.8 times as long as wide, subhyaline, marked with four brown marks and one brown band as follows: four elliptic brown marks at base of cell R, tip of R<sub>1</sub>, fork of R<sub>4+5</sub>, and fork of M<sub>1+2</sub>; one brown band extending from anterior margin of wing, covering base of R<sub>2+3</sub> and r-m, to the bend in distal section of CuA<sub>2</sub>. Veins brown; Sc ending in C at level of basal 1/3 of R<sub>2+3</sub>; Rs straight, 2 times the length of r-m; r-m arise from R<sub>4+5</sub>. Wing with setae over Sc and Rs, at and below fold in cell cua<sub>2</sub>, and over tip 1/2 of wing (sparse before forks of R<sub>4+5</sub> and M<sub>1+2</sub>). Halter and prehaltere pale yellow with light brown hairs.</p><p><bold><italic>Abdomen</italic>.</bold> First tergum brown with basal 1/3 yellow, 2<sup>nd</sup> tergum brown with middle 1/3 yellow, 3<sup>rd</sup> tergum yellow with caudal 1/3 brown, 4<sup>th</sup> to 6<sup>th</sup> terga brown, 7<sup>th</sup> tergum brown with posterior margin yellow; first to 3<sup>rd</sup> sterna yellow, 4<sup>th</sup> to 6<sup>th</sup> sterna brown with posterior margin yellow, 7<sup>th</sup> sternum yellow; hairs on abdomen brown.</p><p><bold><italic>Male genitalia</italic></bold> (Figs <xref ref-type="fig" rid="F3">3b</xref>, <xref ref-type="fig" rid="F4">4d–f</xref>, <xref ref-type="fig" rid="F5">5d–f</xref>) yellow. Epandrium (Fig. <xref ref-type="fig" rid="F4">4d</xref>) not bilobed, epandrial lobe rectangle, posterior margin with U-shaped concave; epandrial clasper finger-shaped, merged basally, basal 1/2 broad and rectangle, apical 1/2 narrowing bilaterally, with short brown hairs; epiproct triangular with short hairs. Gonocoxite (Fig. <xref ref-type="fig" rid="F4">4e</xref>) short and stout, 1.5 times as long as wide, basal apodeme small; apical process of paramere papillary, apex with hooked projection. Gonostylus (Fig. <xref ref-type="fig" rid="F4">4e</xref>): basal lobe of gonostylus ear-shaped with dense short hairs on inner side; secondary lobe of apical stylus of gonostylus sickle-shaped with short hairs; tertiary lobe of apical stylus of gonostylus triangular, round apically; apical stylus of gonostylus long and slender, finger-shaped with short hairs. Hypandrium (Fig. <xref ref-type="fig" rid="F4">4f</xref>): basal division of hypandrium trapeziform, anterior margin with V-shaped concave, posterior margin with dense long hairs; membranous window of terminal division circular; terminal division of hypandrium elliptic. Aedeagus (Fig. <xref ref-type="fig" rid="F5">5d–f</xref>): subapical sclerite rectangular, apex of subapical sclerite slightly concave; aedeagal sclerites with apex laterally compressed, with dorsal corner extended dorsoanterior, curved sided and convergent, base broad; lateral ejaculatory processes with base straight, narrow, extended straight anterolaterally; sperm sac subspherical; ejaculatory apodeme flag-like, closely associated with aedeagal sclerites, larger than sperm sac, paralleling anterior margin of sperm sac.</p><p><bold>Female.</bold> Unknown.</p></tp:treatment-sec><tp:treatment-sec sec-type="material" id="SECID0EV2AG"><title>Material examined.</title><p>China·1♂, <bold><italic>holotype</italic></bold>; Guizhou Province, Suiyang District, Kuankuoshui National Nature Reserve; 11 Aug. 2010; S. Liu leg.; <abbrev xmlns:xlink="http://www.w3.org/1999/xlink" content-type="institution" xlink:title="Entomological Museum of China Agricultural University, Beijing, China" id="ABBRID0E52AG" xlink:type="simple">CAU</abbrev>·1♂, <bold><italic>paratype</italic></bold>; same collection data as holotype; <abbrev xmlns:xlink="http://www.w3.org/1999/xlink" content-type="institution" xlink:title="Entomological Museum of China Agricultural University, Beijing, China" id="ABBRID0EG3AG" xlink:type="simple">CAU</abbrev>.</p></tp:treatment-sec><tp:treatment-sec sec-type="distribution" id="SECID0EL3AG"><title>Distribution.</title><p>China (Guizhou).</p></tp:treatment-sec><tp:treatment-sec sec-type="etymology" id="SECID0EQ3AG"><title>Etymology.</title><p>Specific name from Latin <italic><tp:taxon-name><tp:taxon-name-part taxon-name-part-type="genus" reg="Ptychoptera"/><tp:taxon-name-part taxon-name-part-type="species" reg="longa">longa</tp:taxon-name-part></tp:taxon-name></italic> (adjective, feminine, meaning “long”), referring to the long epandrial clasper.</p></tp:treatment-sec><tp:treatment-sec sec-type="remarks" id="SECID0EA4AG"><title>Remarks.</title><p>This new species is similar to <italic><tp:taxon-name><tp:taxon-name-part taxon-name-part-type="genus" reg="Ptychoptera">P.</tp:taxon-name-part><tp:taxon-name-part taxon-name-part-type="species" reg="yankovskiana">yankovskiana</tp:taxon-name-part></tp:taxon-name></italic> from China and Korea but can be separated from the latter by first tergum brown with basal 1/3 yellow, the epandrium not bilobed, and the epandrial claspers merged basally. In <italic><tp:taxon-name><tp:taxon-name-part taxon-name-part-type="genus" reg="Ptychoptera">P.</tp:taxon-name-part><tp:taxon-name-part taxon-name-part-type="species" reg="yankovskiana">yankovskiana</tp:taxon-name-part></tp:taxon-name></italic>, the first tergum is uniformly dark brown, the epandrium is bilobed and the epandrial claspers is not merged basally (<xref ref-type="bibr" rid="B8">Kang et al. 2019</xref>).</p></tp:treatment-sec><tp:treatment-sec><!--Section generated to contain objects referenced in tp:taxon-treatment.--><fig id="F1" position="float" orientation="portrait"><object-id xmlns:xlink="http://www.w3.org/1999/xlink" content-type="doi" xlink:type="simple">10.3897/zookeys.1122.86483.figure1</object-id><object-id xmlns:xlink="http://www.w3.org/1999/xlink" content-type="arpha" xlink:type="simple">371EEFDD-493E-5B99-A7B9-D076E1A1AF6E</object-id><label>Figure 1.</label><caption><p>Thoraxes of new <italic><tp:taxon-name><tp:taxon-name-part taxon-name-part-type="genus" reg="Ptychoptera">Ptychoptera</tp:taxon-name-part></tp:taxon-name></italic> species <bold>a</bold><italic><tp:taxon-name><tp:taxon-name-part taxon-name-part-type="genus" reg="Ptychoptera">P.</tp:taxon-name-part><tp:taxon-name-part taxon-name-part-type="species" reg="hekouensis">hekouensis</tp:taxon-name-part></tp:taxon-name></italic>, dorsal view <bold>b</bold><italic><tp:taxon-name><tp:taxon-name-part taxon-name-part-type="genus" reg="Ptychoptera">P.</tp:taxon-name-part><tp:taxon-name-part taxon-name-part-type="species" reg="hekouensis">hekouensis</tp:taxon-name-part></tp:taxon-name></italic>, lateral view <bold>c</bold><italic><tp:taxon-name><tp:taxon-name-part taxon-name-part-type="genus" reg="Ptychoptera">P.</tp:taxon-name-part><tp:taxon-name-part taxon-name-part-type="species" reg="longa">longa</tp:taxon-name-part></tp:taxon-name></italic>, dorsal view <bold>d</bold><italic><tp:taxon-name><tp:taxon-name-part taxon-name-part-type="genus" reg="Ptychoptera">P.</tp:taxon-name-part><tp:taxon-name-part taxon-name-part-type="species" reg="longa">longa</tp:taxon-name-part></tp:taxon-name></italic>, lateral view <bold>e</bold><italic><tp:taxon-name><tp:taxon-name-part taxon-name-part-type="genus" reg="Ptychoptera">P.</tp:taxon-name-part><tp:taxon-name-part taxon-name-part-type="species" reg="xiaohuangshana">xiaohuangshana</tp:taxon-name-part></tp:taxon-name></italic>, dorsal view <bold>f</bold><italic><tp:taxon-name><tp:taxon-name-part taxon-name-part-type="genus" reg="Ptychoptera">P.</tp:taxon-name-part><tp:taxon-name-part taxon-name-part-type="species" reg="xiaohuangshana">xiaohuangshana</tp:taxon-name-part></tp:taxon-name></italic>, lateral view. Scale bars: 0.5 mm.</p></caption><graphic xmlns:xlink="http://www.w3.org/1999/xlink" xlink:href="zookeys-1122-159_article-86483__-g001.jpg" position="float" orientation="portrait" xlink:type="simple" id="oo_750142.jpg"><uri content-type="original_file" xlink:type="simple">https://binary.pensoft.net/fig/750142</uri></graphic></fig><fig id="F2" position="float" orientation="portrait"><object-id xmlns:xlink="http://www.w3.org/1999/xlink" content-type="doi" xlink:type="simple">10.3897/zookeys.1122.86483.figure2</object-id><object-id xmlns:xlink="http://www.w3.org/1999/xlink" content-type="arpha" xlink:type="simple">7211BA5A-014F-5262-AF23-09BEF2C2B513</object-id><label>Figure 2.</label><caption><p>Wings of new <italic><tp:taxon-name><tp:taxon-name-part taxon-name-part-type="genus" reg="Ptychoptera">Ptychoptera</tp:taxon-name-part></tp:taxon-name></italic> species <bold>a</bold><italic><tp:taxon-name><tp:taxon-name-part taxon-name-part-type="genus" reg="Ptychoptera">P.</tp:taxon-name-part><tp:taxon-name-part taxon-name-part-type="species" reg="hekouensis">hekouensis</tp:taxon-name-part></tp:taxon-name></italic><bold>b</bold><italic><tp:taxon-name><tp:taxon-name-part taxon-name-part-type="genus" reg="Ptychoptera">P.</tp:taxon-name-part><tp:taxon-name-part taxon-name-part-type="species" reg="longa">longa</tp:taxon-name-part></tp:taxon-name></italic><bold>c</bold><italic><tp:taxon-name><tp:taxon-name-part taxon-name-part-type="genus" reg="Ptychoptera">P.</tp:taxon-name-part><tp:taxon-name-part taxon-name-part-type="species" reg="xiaohuangshana">xiaohuangshana</tp:taxon-name-part></tp:taxon-name></italic>. Scale bars: 1.0 mm.</p></caption><graphic xmlns:xlink="http://www.w3.org/1999/xlink" xlink:href="zookeys-1122-159_article-86483__-g002.jpg" position="float" orientation="portrait" xlink:type="simple" id="oo_750143.jpg"><uri content-type="original_file" xlink:type="simple">https://binary.pensoft.net/fig/750143</uri></graphic></fig><fig id="F3" position="float" orientation="portrait"><object-id xmlns:xlink="http://www.w3.org/1999/xlink" content-type="doi" xlink:type="simple">10.3897/zookeys.1122.86483.figure3</object-id><object-id xmlns:xlink="http://www.w3.org/1999/xlink" content-type="arpha" xlink:type="simple">6DAC193B-B65A-59EB-9C1F-1D363B0B772C</object-id><label>Figure 3.</label><caption><p>Male genitalia of new <italic><tp:taxon-name><tp:taxon-name-part taxon-name-part-type="genus" reg="Ptychoptera">Ptychoptera</tp:taxon-name-part></tp:taxon-name></italic> species <bold>a</bold><italic><tp:taxon-name><tp:taxon-name-part taxon-name-part-type="genus" reg="Ptychoptera">P.</tp:taxon-name-part><tp:taxon-name-part taxon-name-part-type="species" reg="hekouensis">hekouensis</tp:taxon-name-part></tp:taxon-name></italic><bold>b</bold><italic><tp:taxon-name><tp:taxon-name-part taxon-name-part-type="genus" reg="Ptychoptera">P.</tp:taxon-name-part><tp:taxon-name-part taxon-name-part-type="species" reg="longa">longa</tp:taxon-name-part></tp:taxon-name></italic><bold>c</bold><italic><tp:taxon-name><tp:taxon-name-part taxon-name-part-type="genus" reg="Ptychoptera">P.</tp:taxon-name-part><tp:taxon-name-part taxon-name-part-type="species" reg="xiaohuangshana">xiaohuangshana</tp:taxon-name-part></tp:taxon-name></italic>. Scale bars: 0.5 mm. (ECP = epandrial clasper, EL = epandrial lobe, GCT = gonocoxite, GST = gonostylus, HYPD = hypandrium).</p></caption><graphic xmlns:xlink="http://www.w3.org/1999/xlink" xlink:href="zookeys-1122-159_article-86483__-g003.jpg" position="float" orientation="portrait" xlink:type="simple" id="oo_750144.jpg"><uri content-type="original_file" xlink:type="simple">https://binary.pensoft.net/fig/750144</uri></graphic></fig><fig id="F4" position="float" orientation="portrait"><object-id xmlns:xlink="http://www.w3.org/1999/xlink" content-type="doi" xlink:type="simple">10.3897/zookeys.1122.86483.figure4</object-id><object-id xmlns:xlink="http://www.w3.org/1999/xlink" content-type="arpha" xlink:type="simple">3D39AE60-4D4F-53AB-A2BA-DDC8C9F61D74</object-id><label>Figure 4.</label><caption><p>Details of male genitalia of new <italic><tp:taxon-name><tp:taxon-name-part taxon-name-part-type="genus" reg="Ptychoptera">Ptychoptera</tp:taxon-name-part></tp:taxon-name></italic> species <bold>a</bold> epandrium of <italic><tp:taxon-name><tp:taxon-name-part taxon-name-part-type="genus" reg="Ptychoptera">P.</tp:taxon-name-part><tp:taxon-name-part taxon-name-part-type="species" reg="hekouensis">hekouensis</tp:taxon-name-part></tp:taxon-name></italic>, dorsal view <bold>b</bold> gonocoxite and gonostylus of <italic><tp:taxon-name><tp:taxon-name-part taxon-name-part-type="genus" reg="Ptychoptera">P.</tp:taxon-name-part><tp:taxon-name-part taxon-name-part-type="species" reg="hekouensis">hekouensis</tp:taxon-name-part></tp:taxon-name></italic>, dorsal view <bold>c</bold> hypandrium of <italic><tp:taxon-name><tp:taxon-name-part taxon-name-part-type="genus" reg="Ptychoptera">P.</tp:taxon-name-part><tp:taxon-name-part taxon-name-part-type="species" reg="hekouensis">hekouensis</tp:taxon-name-part></tp:taxon-name></italic>, ventral view <bold>d</bold> epandrium of <italic><tp:taxon-name><tp:taxon-name-part taxon-name-part-type="genus" reg="Ptychoptera">P.</tp:taxon-name-part><tp:taxon-name-part taxon-name-part-type="species" reg="longa">longa</tp:taxon-name-part></tp:taxon-name></italic>, dorsal view <bold>e</bold> gonocoxite and gonostylus of <italic><tp:taxon-name><tp:taxon-name-part taxon-name-part-type="genus" reg="Ptychoptera">P.</tp:taxon-name-part><tp:taxon-name-part taxon-name-part-type="species" reg="longa">longa</tp:taxon-name-part></tp:taxon-name></italic>, dorsal view <bold>f</bold> hypandrium of <italic><tp:taxon-name><tp:taxon-name-part taxon-name-part-type="genus" reg="Ptychoptera">P.</tp:taxon-name-part><tp:taxon-name-part taxon-name-part-type="species" reg="longa">longa</tp:taxon-name-part></tp:taxon-name></italic>, ventral view <bold>g</bold> epandrium of <italic><tp:taxon-name><tp:taxon-name-part taxon-name-part-type="genus" reg="Ptychoptera">P.</tp:taxon-name-part><tp:taxon-name-part taxon-name-part-type="species" reg="xiaohuangshana">xiaohuangshana</tp:taxon-name-part></tp:taxon-name></italic>, dorsal view <bold>h</bold> gonocoxite and gonostylus of <italic><tp:taxon-name><tp:taxon-name-part taxon-name-part-type="genus" reg="Ptychoptera">P.</tp:taxon-name-part><tp:taxon-name-part taxon-name-part-type="species" reg="xiaohuangshana">xiaohuangshana</tp:taxon-name-part></tp:taxon-name></italic>, dorsal view <bold>i</bold> hypandrium of <italic><tp:taxon-name><tp:taxon-name-part taxon-name-part-type="genus" reg="Ptychoptera">P.</tp:taxon-name-part><tp:taxon-name-part taxon-name-part-type="species" reg="xiaohuangshana">xiaohuangshana</tp:taxon-name-part></tp:taxon-name></italic>, ventral view. Scale bars: 0.4 mm. (ECP = epandrial clasper, EL = epandrial lobe, EPI = epiproct, GAS = apical stylus of gonostylus, GBA = anterior lobe of basal lobe of gonostylus, GBL = basal lobe of gonostylus, GBM = medial lobe of basal lobe of gonostylus, GCT = gonocoxite, GSL = secondary lobe of apical stylus of gonostylus, GAT = tertiary lobe of apical stylus of gonostylus, HBD = basal division of hypandrium, HMW = membranous window of terminal division of hypandrium, HSL = spathate lobe of hypandrium, HTD = terminal division of hypandrium, HTE = lateral extension of terminal division of hypandrium, PPA = apical process of paramere).</p></caption><graphic xmlns:xlink="http://www.w3.org/1999/xlink" xlink:href="zookeys-1122-159_article-86483__-g004.jpg" position="float" orientation="portrait" xlink:type="simple" id="oo_750145.jpg"><uri content-type="original_file" xlink:type="simple">https://binary.pensoft.net/fig/750145</uri></graphic></fig><fig id="F5" position="float" orientation="portrait"><object-id xmlns:xlink="http://www.w3.org/1999/xlink" content-type="doi" xlink:type="simple">10.3897/zookeys.1122.86483.figure5</object-id><object-id xmlns:xlink="http://www.w3.org/1999/xlink" content-type="arpha" xlink:type="simple">4559285D-DADC-5E4E-826E-8C6F001E0C63</object-id><label>Figure 5.</label><caption><p>Aedeagi of new <italic><tp:taxon-name><tp:taxon-name-part taxon-name-part-type="genus" reg="Ptychoptera">Ptychoptera</tp:taxon-name-part></tp:taxon-name></italic> species <bold>a</bold><italic><tp:taxon-name><tp:taxon-name-part taxon-name-part-type="genus" reg="Ptychoptera">P.</tp:taxon-name-part><tp:taxon-name-part taxon-name-part-type="species" reg="hekouensis">hekouensis</tp:taxon-name-part></tp:taxon-name></italic>, dorsal view <bold>b</bold><italic><tp:taxon-name><tp:taxon-name-part taxon-name-part-type="genus" reg="Ptychoptera">P.</tp:taxon-name-part><tp:taxon-name-part taxon-name-part-type="species" reg="hekouensis">hekouensis</tp:taxon-name-part></tp:taxon-name></italic>, lateral view <bold>c</bold><italic><tp:taxon-name><tp:taxon-name-part taxon-name-part-type="genus" reg="Ptychoptera">P.</tp:taxon-name-part><tp:taxon-name-part taxon-name-part-type="species" reg="hekouensis">hekouensis</tp:taxon-name-part></tp:taxon-name></italic>, ventral view <bold>d</bold><italic><tp:taxon-name><tp:taxon-name-part taxon-name-part-type="genus" reg="Ptychoptera">P.</tp:taxon-name-part><tp:taxon-name-part taxon-name-part-type="species" reg="longa">longa</tp:taxon-name-part></tp:taxon-name></italic>, dorsal view <bold>e</bold><italic><tp:taxon-name><tp:taxon-name-part taxon-name-part-type="genus" reg="Ptychoptera">P.</tp:taxon-name-part><tp:taxon-name-part taxon-name-part-type="species" reg="longa">longa</tp:taxon-name-part></tp:taxon-name></italic>, lateral view <bold>f</bold><italic><tp:taxon-name><tp:taxon-name-part taxon-name-part-type="genus" reg="Ptychoptera">P.</tp:taxon-name-part><tp:taxon-name-part taxon-name-part-type="species" reg="longa">longa</tp:taxon-name-part></tp:taxon-name></italic>, ventral view <bold>g</bold><italic><tp:taxon-name><tp:taxon-name-part taxon-name-part-type="genus" reg="Ptychoptera">P.</tp:taxon-name-part><tp:taxon-name-part taxon-name-part-type="species" reg="xiaohuangshana">xiaohuangshana</tp:taxon-name-part></tp:taxon-name></italic>, dorsal view <bold>h</bold><italic><tp:taxon-name><tp:taxon-name-part taxon-name-part-type="genus" reg="Ptychoptera">P.</tp:taxon-name-part><tp:taxon-name-part taxon-name-part-type="species" reg="xiaohuangshana">xiaohuangshana</tp:taxon-name-part></tp:taxon-name></italic>, lateral view <bold>i</bold><italic><tp:taxon-name><tp:taxon-name-part taxon-name-part-type="genus" reg="Ptychoptera">P.</tp:taxon-name-part><tp:taxon-name-part taxon-name-part-type="species" reg="xiaohuangshana">xiaohuangshana</tp:taxon-name-part></tp:taxon-name></italic>, ventral view. Scale bars: 0.2 mm. (AEA = ejaculatory apodeme, AES = aedeagal sclerite, ALP = lateral ejaculatory process, AS = sperm sac, ASA = subapical sclerite of aedeagus).</p></caption><graphic xmlns:xlink="http://www.w3.org/1999/xlink" xlink:href="zookeys-1122-159_article-86483__-g005.jpg" position="float" orientation="portrait" xlink:type="simple" id="oo_750146.jpg"><uri content-type="original_file" xlink:type="simple">https://binary.pensoft.net/fig/750146</uri></graphic></fig></tp:treatment-sec><ref-list><ref id="B8"><mixed-citation xmlns:xlink="http://www.w3.org/1999/xlink" xlink:type="simple"><person-group><name name-style="western"><surname>Kang</surname><given-names>ZH</given-names></name><name name-style="western"><surname>Xue</surname><given-names>ZX</given-names></name><name name-style="western"><surname>Zhang</surname><given-names>X</given-names></name></person-group> (<year>2019</year>) <article-title>New species and record of <italic><tp:taxon-name><tp:taxon-name-part taxon-name-part-type="genus">Ptychoptera</tp:taxon-name-part></tp:taxon-name></italic> Meigen, 1803 (<tp:taxon-name><tp:taxon-name-part taxon-name-part-type="order">Diptera</tp:taxon-name-part></tp:taxon-name>: <tp:taxon-name><tp:taxon-name-part taxon-name-part-type="family">Ptychopteridae</tp:taxon-name-part></tp:taxon-name>) from China.</article-title><source>Zootaxa</source><volume>4648</volume>(<issue>3</issue>): <fpage>455</fpage>–<lpage>4723</lpage>. <ext-link xlink:href="10.11646/zootaxa.4648.3.3" ext-link-type="doi" xlink:type="simple">https://doi.org/10.11646/zootaxa.4648.3.3</ext-link></mixed-citation></ref></ref-list></tp:taxon-treatment>
