# Supplementary material for: ﻿Three new fold-winged crane flies of the genus Ptychoptera Meigen, 1803 (Diptera, Ptychopteridae) from southern China
Source: Zookeys. 2022 Sep 28;1122:159–72. doi: 10.3897/zookeys.1122.86483 (PMC9848701; doi:10.3897/zookeys.1122.86483)
Supplement: XML Treatment for Ptychoptera xiaohuangshana [file zookeys.1122.86483-treatment3.xml]

<!DOCTYPE tp:taxon-treatment
  PUBLIC "-//TaxonX//DTD Taxonomic Treatment Publishing DTD v0 20100105//EN" "tax-treatment-NSO.dtd">
<tp:taxon-treatment xmlns:tp="http://www.plazi.org/taxpub"><tp:treatment-meta><kwd-group><label>Taxon classification</label><kwd>
                <named-content content-type="kingdom">Animalia</named-content>
              </kwd><kwd>
                <named-content content-type="order">Diptera</named-content>
              </kwd><kwd>
                <named-content content-type="family">Ptychopteridae</named-content>
              </kwd></kwd-group><mixed-citation publication-type="journal"><person-group><name><surname>Kang</surname><given-names>Zehui</given-names></name><name><surname>Gao</surname><given-names>Gang</given-names></name><name><surname>Zhang</surname><given-names>Xiao</given-names></name><name><surname>Yang</surname><given-names>Ding</given-names></name><name><surname>Wang</surname><given-names>Junping</given-names></name></person-group><article-title>﻿Three new fold-winged crane flies of the genus <italic><tp:taxon-name><tp:taxon-name-part taxon-name-part-type="genus" reg="Ptychoptera">Ptychoptera</tp:taxon-name-part></tp:taxon-name></italic> Meigen, 1803 (<tp:taxon-name><tp:taxon-name-part taxon-name-part-type="order">Diptera</tp:taxon-name-part></tp:taxon-name>, <tp:taxon-name><tp:taxon-name-part taxon-name-part-type="family">Ptychopteridae</tp:taxon-name-part></tp:taxon-name>) from southern China</article-title><source>Zookeys</source><day>28</day><month>09</month><year>2022</year><volume>1122</volume><fpage>159</fpage><lpage>172</lpage><pub-id pub-id-type="doi">10.3897/zookeys.1122.86483</pub-id></mixed-citation></tp:treatment-meta><tp:nomenclature><label>﻿</label><tp:taxon-name>
              <object-id xmlns:xlink="http://www.w3.org/1999/xlink" content-type="arpha" xlink:type="simple">196BA69E-8A25-550E-BE5E-D2A5891C132A</object-id>
              <tp:taxon-name-part taxon-name-part-type="genus" reg="Ptychoptera">Ptychoptera</tp:taxon-name-part>
              <tp:taxon-name-part taxon-name-part-type="species" reg="xiaohuangshana">xiaohuangshana</tp:taxon-name-part>
              <object-id xmlns:xlink="http://www.w3.org/1999/xlink" content-type="zoobank" xlink:type="simple">https://zoobank.org/564AC7EB-55BD-46AA-8474-8F99541D9028</object-id>
            </tp:taxon-name><tp:taxon-authority>Kang, Gao &amp; Zhang</tp:taxon-authority><tp:taxon-status xmlns:xlink="http://www.w3.org/1999/xlink" xlink:type="simple">sp. nov.</tp:taxon-status><xref ref-type="fig" rid="F1">Figs 1e, f</xref><xref ref-type="fig" rid="F2">, 2c</xref><xref ref-type="fig" rid="F3">, 3c</xref><xref ref-type="fig" rid="F4">, 4g–i</xref><xref ref-type="fig" rid="F5">, 5g–i</xref></tp:nomenclature><tp:treatment-sec sec-type="diagnosis" id="SECID0E56AG"><title>Diagnosis.</title><p>Mesopleuron mostly brown, except upper 1/2 of anepisternum yellow; wing marked with three brown marks and two brown bands; epandrial clasper with a curved finger-shaped projection interiorly; anterior lobe of basal lobe of gonostylus nose-shaped; medial lobe of basal lobe of gonostylus toothbrush-shaped.</p></tp:treatment-sec><tp:treatment-sec sec-type="description" id="SECID0EDABG"><title>Description.</title><p><bold>Male.</bold> Body length 7.0 mm, wing length 7.0 mm.</p><p>Vertex and frons brown; face and clypeus yellow with light brown hairs; gena yellow with a black elliptical spot medially, hairs on gena brown; occiput yellow. Compound eyes black without pubescence. Scape and pedicel yellow, flagellomeres light yellow; hairs on antenna brown. Proboscis light yellow with light yellow hairs. Palpus light yellow with light yellow hairs.</p><p><bold><italic>Thorax</italic></bold> (Fig. <xref ref-type="fig" rid="F1">1e, f</xref>). Pronotum and propleuron light brown. Prescutum, scutum, and paratergite uniformly brown; scutellum mostly brown, middle area yellowish brown; postnotum brown, laterotergite with a patch of dense brown hairs. Mesopleuron mostly brown, except upper ½ of anepisternum yellow. Coxae and trochanters yellow; femora yellow with brown ring apically; hairs on legs brown. Wing (Fig. <xref ref-type="fig" rid="F2">2c</xref>) 3.8 times as long as wide, subhyaline, marked with three brown marks and two brown bands as follows: one triangular brown mark at base of M, two elliptic brown marks at base of Rs and at midlength of CuA<sub>1</sub>; median band extending from anterior margin of wing, covering base of R<sub>2+3</sub> and r-m, to the bend in distal section of CuA<sub>2</sub>; subapical band extending from anterior margin of wing, covering tip of R<sub>1</sub>, R<sub>2</sub>, and fork of R<sub>4+5</sub>, to fork of M<sub>1+2</sub>.Veins brown; Sc ending in C not at level of basal third of R<sub>2+3</sub>; Rs slightly curved medially, 4.1 times the length of r-m; r-m arise from Rs. Wing with setae over Sc and Rs, at and below fold in cell cua<sub>2</sub>, and over tip 1/2 of wing (slightly sparse before forks of R<sub>4+5</sub> and M<sub>1+2</sub>). Halter and prehaltere pale yellow with light brown hairs.</p><p><bold><italic>Abdomen</italic>.</bold> First tergum light brown, 2<sup>nd</sup> tergum light brown with middle 1/3 yellow, 3<sup>rd</sup> tergum yellow caudal 1/2 light brown, 4<sup>th</sup> to 6<sup>th</sup> terga light brown, 7<sup>th</sup> tergum yellow with basal 1/3 light brown; first to 3<sup>rd</sup> sterna yellow, 4<sup>th</sup> to 6<sup>th</sup> sterna light brown with posterior margin yellow, 7<sup>th</sup> sternum yellow with basal 1/3 light brown; hairs on abdomen light brown.</p><p><bold><italic>Male genitalia</italic></bold> (Figs <xref ref-type="fig" rid="F3">3c</xref>, <xref ref-type="fig" rid="F4">4g–i</xref>, <xref ref-type="fig" rid="F5">5g–i</xref>) brown. Epandrium (Fig. <xref ref-type="fig" rid="F4">4g</xref>) bilobed, epandrial lobe semicircular; epandrial clasper broad basally, with a curved finger-shaped projection interiorly, finger-shaped projection basally narrow, apically swollen, with uniformly long hairs; epandrial clasper narrowed medially and slightly curved ventrally, slightly swollen and flat apically, with dense long hairs; epiproct triangular, with two papillary projections posteriorly, with short hairs. Gonocoxite (Fig. <xref ref-type="fig" rid="F4">4h</xref>) broad, 2 times as long as wide, inner side with a triangular projection medially, with dense hairs; basal apodeme small; apical process of paramere hooked. Gonostylus (Fig. <xref ref-type="fig" rid="F4">4h</xref>): anterior lobe of basal lobe of gonostylus nose-shaped with several long hairs; medial lobe of basal lobe of gonostylus toothbrush-shaped, with a hairy semilunar lobe basally and a hairy papillary projection medially; apical stylus of gonostylus finger-shaped with short hairs. Hypandrium (Fig. <xref ref-type="fig" rid="F4">4i</xref>): basal division of hypandrium triangular, anterior margin with V-shaped concave; terminal division of hypandrium gourd-shaped with dense short hairs. Aedeagus (Fig. <xref ref-type="fig" rid="F5">5g–i</xref>): subapical sclerite triangular, apex of subapical sclerite flat; aedeagal sclerites with apex laterally compressed, with dorsal corner extended dorsoanterior, curved sided and convergent, base broad; lateral ejaculatory processes with base straight, extended straight anterolaterally; sperm sac subspherical; ejaculatory apodeme flag-like, closely associated with aedeagal sclerites, larger than sperm sac, paralleling anterior margin of sperm sac.</p><p><bold>Female.</bold> Unknown.</p></tp:treatment-sec><tp:treatment-sec sec-type="material" id="SECID0EVDBG"><title>Material examined.</title><p>China·1♂, <bold><italic>holotype</italic></bold>; Guangdong Province, Ruyuan District, Nanling National Forest Park, Mount Xiaohuangshan; 24 Aug. 2010; T. Zhang leg.; <abbrev xmlns:xlink="http://www.w3.org/1999/xlink" content-type="institution" xlink:title="Entomological Museum of China Agricultural University, Beijing, China" id="ABBRID0E5DBG" xlink:type="simple">CAU</abbrev>·1♂, <bold><italic>paratype</italic></bold>; same collection data as holotype; <abbrev xmlns:xlink="http://www.w3.org/1999/xlink" content-type="institution" xlink:title="Entomological Museum of China Agricultural University, Beijing, China" id="ABBRID0EGEBG" xlink:type="simple">CAU</abbrev>.</p></tp:treatment-sec><tp:treatment-sec sec-type="distribution" id="SECID0ELEBG"><title>Distribution.</title><p>China (Guangdong).</p></tp:treatment-sec><tp:treatment-sec sec-type="etymology" id="SECID0EQEBG"><title>Etymology.</title><p>Specific name <italic><tp:taxon-name><tp:taxon-name-part taxon-name-part-type="genus" reg="Ptychoptera"/><tp:taxon-name-part taxon-name-part-type="species" reg="xiaohuangshana">xiaohuangshana</tp:taxon-name-part></tp:taxon-name></italic> (adjective, feminine) referring to the type locality, Mount Xiaohuangshan.</p></tp:treatment-sec><tp:treatment-sec sec-type="remarks" id="SECID0EAFBG"><title>Remarks.</title><p>This new species is similar to <italic><tp:taxon-name><tp:taxon-name-part taxon-name-part-type="genus" reg="Ptychoptera">P.</tp:taxon-name-part><tp:taxon-name-part taxon-name-part-type="species" reg="bellula">bellula</tp:taxon-name-part></tp:taxon-name></italic> from China but can be separated from the latter by the 2<sup>nd</sup> tergum light brown with middle 1/3 yellow, the epandrial clasper with a curved finger-shaped projection interiorly, the epiproct with two papillary projections posteriorly, and the medial lobe of basal lobe of gonostylus toothbrush-shaped. In <italic><tp:taxon-name><tp:taxon-name-part taxon-name-part-type="genus" reg="Ptychoptera">P.</tp:taxon-name-part><tp:taxon-name-part taxon-name-part-type="species" reg="bellula">bellula</tp:taxon-name-part></tp:taxon-name></italic>, the 2<sup>nd</sup> tergum is black with base yellow, the epandrial clasper does not have a curved finger-shaped projection interiorly, the epiproct have a strongly haired papillary projection posteriorly, and the medial lobe of basal lobe of gonostylus is semilunar (<xref ref-type="bibr" rid="B3">Alexander 1937</xref>; <xref ref-type="bibr" rid="B9">Krzeminski and Zwick 1993</xref>).</p></tp:treatment-sec><tp:treatment-sec><!--Section generated to contain objects referenced in tp:taxon-treatment.--><fig id="F1" position="float" orientation="portrait"><object-id xmlns:xlink="http://www.w3.org/1999/xlink" content-type="doi" xlink:type="simple">10.3897/zookeys.1122.86483.figure1</object-id><object-id xmlns:xlink="http://www.w3.org/1999/xlink" content-type="arpha" xlink:type="simple">371EEFDD-493E-5B99-A7B9-D076E1A1AF6E</object-id><label>Figure 1.</label><caption><p>Thoraxes of new <italic><tp:taxon-name><tp:taxon-name-part taxon-name-part-type="genus" reg="Ptychoptera">Ptychoptera</tp:taxon-name-part></tp:taxon-name></italic> species <bold>a</bold><italic><tp:taxon-name><tp:taxon-name-part taxon-name-part-type="genus" reg="Ptychoptera">P.</tp:taxon-name-part><tp:taxon-name-part taxon-name-part-type="species" reg="hekouensis">hekouensis</tp:taxon-name-part></tp:taxon-name></italic>, dorsal view <bold>b</bold><italic><tp:taxon-name><tp:taxon-name-part taxon-name-part-type="genus" reg="Ptychoptera">P.</tp:taxon-name-part><tp:taxon-name-part taxon-name-part-type="species" reg="hekouensis">hekouensis</tp:taxon-name-part></tp:taxon-name></italic>, lateral view <bold>c</bold><italic><tp:taxon-name><tp:taxon-name-part taxon-name-part-type="genus" reg="Ptychoptera">P.</tp:taxon-name-part><tp:taxon-name-part taxon-name-part-type="species" reg="longa">longa</tp:taxon-name-part></tp:taxon-name></italic>, dorsal view <bold>d</bold><italic><tp:taxon-name><tp:taxon-name-part taxon-name-part-type="genus" reg="Ptychoptera">P.</tp:taxon-name-part><tp:taxon-name-part taxon-name-part-type="species" reg="longa">longa</tp:taxon-name-part></tp:taxon-name></italic>, lateral view <bold>e</bold><italic><tp:taxon-name><tp:taxon-name-part taxon-name-part-type="genus" reg="Ptychoptera">P.</tp:taxon-name-part><tp:taxon-name-part taxon-name-part-type="species" reg="xiaohuangshana">xiaohuangshana</tp:taxon-name-part></tp:taxon-name></italic>, dorsal view <bold>f</bold><italic><tp:taxon-name><tp:taxon-name-part taxon-name-part-type="genus" reg="Ptychoptera">P.</tp:taxon-name-part><tp:taxon-name-part taxon-name-part-type="species" reg="xiaohuangshana">xiaohuangshana</tp:taxon-name-part></tp:taxon-name></italic>, lateral view. Scale bars: 0.5 mm.</p></caption><graphic xmlns:xlink="http://www.w3.org/1999/xlink" xlink:href="zookeys-1122-159_article-86483__-g001.jpg" position="float" orientation="portrait" xlink:type="simple" id="oo_750142.jpg"><uri content-type="original_file" xlink:type="simple">https://binary.pensoft.net/fig/750142</uri></graphic></fig><fig id="F2" position="float" orientation="portrait"><object-id xmlns:xlink="http://www.w3.org/1999/xlink" content-type="doi" xlink:type="simple">10.3897/zookeys.1122.86483.figure2</object-id><object-id xmlns:xlink="http://www.w3.org/1999/xlink" content-type="arpha" xlink:type="simple">7211BA5A-014F-5262-AF23-09BEF2C2B513</object-id><label>Figure 2.</label><caption><p>Wings of new <italic><tp:taxon-name><tp:taxon-name-part taxon-name-part-type="genus" reg="Ptychoptera">Ptychoptera</tp:taxon-name-part></tp:taxon-name></italic> species <bold>a</bold><italic><tp:taxon-name><tp:taxon-name-part taxon-name-part-type="genus" reg="Ptychoptera">P.</tp:taxon-name-part><tp:taxon-name-part taxon-name-part-type="species" reg="hekouensis">hekouensis</tp:taxon-name-part></tp:taxon-name></italic><bold>b</bold><italic><tp:taxon-name><tp:taxon-name-part taxon-name-part-type="genus" reg="Ptychoptera">P.</tp:taxon-name-part><tp:taxon-name-part taxon-name-part-type="species" reg="longa">longa</tp:taxon-name-part></tp:taxon-name></italic><bold>c</bold><italic><tp:taxon-name><tp:taxon-name-part taxon-name-part-type="genus" reg="Ptychoptera">P.</tp:taxon-name-part><tp:taxon-name-part taxon-name-part-type="species" reg="xiaohuangshana">xiaohuangshana</tp:taxon-name-part></tp:taxon-name></italic>. Scale bars: 1.0 mm.</p></caption><graphic xmlns:xlink="http://www.w3.org/1999/xlink" xlink:href="zookeys-1122-159_article-86483__-g002.jpg" position="float" orientation="portrait" xlink:type="simple" id="oo_750143.jpg"><uri content-type="original_file" xlink:type="simple">https://binary.pensoft.net/fig/750143</uri></graphic></fig><fig id="F3" position="float" orientation="portrait"><object-id xmlns:xlink="http://www.w3.org/1999/xlink" content-type="doi" xlink:type="simple">10.3897/zookeys.1122.86483.figure3</object-id><object-id xmlns:xlink="http://www.w3.org/1999/xlink" content-type="arpha" xlink:type="simple">6DAC193B-B65A-59EB-9C1F-1D363B0B772C</object-id><label>Figure 3.</label><caption><p>Male genitalia of new <italic><tp:taxon-name><tp:taxon-name-part taxon-name-part-type="genus" reg="Ptychoptera">Ptychoptera</tp:taxon-name-part></tp:taxon-name></italic> species <bold>a</bold><italic><tp:taxon-name><tp:taxon-name-part taxon-name-part-type="genus" reg="Ptychoptera">P.</tp:taxon-name-part><tp:taxon-name-part taxon-name-part-type="species" reg="hekouensis">hekouensis</tp:taxon-name-part></tp:taxon-name></italic><bold>b</bold><italic><tp:taxon-name><tp:taxon-name-part taxon-name-part-type="genus" reg="Ptychoptera">P.</tp:taxon-name-part><tp:taxon-name-part taxon-name-part-type="species" reg="longa">longa</tp:taxon-name-part></tp:taxon-name></italic><bold>c</bold><italic><tp:taxon-name><tp:taxon-name-part taxon-name-part-type="genus" reg="Ptychoptera">P.</tp:taxon-name-part><tp:taxon-name-part taxon-name-part-type="species" reg="xiaohuangshana">xiaohuangshana</tp:taxon-name-part></tp:taxon-name></italic>. Scale bars: 0.5 mm. (ECP = epandrial clasper, EL = epandrial lobe, GCT = gonocoxite, GST = gonostylus, HYPD = hypandrium).</p></caption><graphic xmlns:xlink="http://www.w3.org/1999/xlink" xlink:href="zookeys-1122-159_article-86483__-g003.jpg" position="float" orientation="portrait" xlink:type="simple" id="oo_750144.jpg"><uri content-type="original_file" xlink:type="simple">https://binary.pensoft.net/fig/750144</uri></graphic></fig><fig id="F4" position="float" orientation="portrait"><object-id xmlns:xlink="http://www.w3.org/1999/xlink" content-type="doi" xlink:type="simple">10.3897/zookeys.1122.86483.figure4</object-id><object-id xmlns:xlink="http://www.w3.org/1999/xlink" content-type="arpha" xlink:type="simple">3D39AE60-4D4F-53AB-A2BA-DDC8C9F61D74</object-id><label>Figure 4.</label><caption><p>Details of male genitalia of new <italic><tp:taxon-name><tp:taxon-name-part taxon-name-part-type="genus" reg="Ptychoptera">Ptychoptera</tp:taxon-name-part></tp:taxon-name></italic> species <bold>a</bold> epandrium of <italic><tp:taxon-name><tp:taxon-name-part taxon-name-part-type="genus" reg="Ptychoptera">P.</tp:taxon-name-part><tp:taxon-name-part taxon-name-part-type="species" reg="hekouensis">hekouensis</tp:taxon-name-part></tp:taxon-name></italic>, dorsal view <bold>b</bold> gonocoxite and gonostylus of <italic><tp:taxon-name><tp:taxon-name-part taxon-name-part-type="genus" reg="Ptychoptera">P.</tp:taxon-name-part><tp:taxon-name-part taxon-name-part-type="species" reg="hekouensis">hekouensis</tp:taxon-name-part></tp:taxon-name></italic>, dorsal view <bold>c</bold> hypandrium of <italic><tp:taxon-name><tp:taxon-name-part taxon-name-part-type="genus" reg="Ptychoptera">P.</tp:taxon-name-part><tp:taxon-name-part taxon-name-part-type="species" reg="hekouensis">hekouensis</tp:taxon-name-part></tp:taxon-name></italic>, ventral view <bold>d</bold> epandrium of <italic><tp:taxon-name><tp:taxon-name-part taxon-name-part-type="genus" reg="Ptychoptera">P.</tp:taxon-name-part><tp:taxon-name-part taxon-name-part-type="species" reg="longa">longa</tp:taxon-name-part></tp:taxon-name></italic>, dorsal view <bold>e</bold> gonocoxite and gonostylus of <italic><tp:taxon-name><tp:taxon-name-part taxon-name-part-type="genus" reg="Ptychoptera">P.</tp:taxon-name-part><tp:taxon-name-part taxon-name-part-type="species" reg="longa">longa</tp:taxon-name-part></tp:taxon-name></italic>, dorsal view <bold>f</bold> hypandrium of <italic><tp:taxon-name><tp:taxon-name-part taxon-name-part-type="genus" reg="Ptychoptera">P.</tp:taxon-name-part><tp:taxon-name-part taxon-name-part-type="species" reg="longa">longa</tp:taxon-name-part></tp:taxon-name></italic>, ventral view <bold>g</bold> epandrium of <italic><tp:taxon-name><tp:taxon-name-part taxon-name-part-type="genus" reg="Ptychoptera">P.</tp:taxon-name-part><tp:taxon-name-part taxon-name-part-type="species" reg="xiaohuangshana">xiaohuangshana</tp:taxon-name-part></tp:taxon-name></italic>, dorsal view <bold>h</bold> gonocoxite and gonostylus of <italic><tp:taxon-name><tp:taxon-name-part taxon-name-part-type="genus" reg="Ptychoptera">P.</tp:taxon-name-part><tp:taxon-name-part taxon-name-part-type="species" reg="xiaohuangshana">xiaohuangshana</tp:taxon-name-part></tp:taxon-name></italic>, dorsal view <bold>i</bold> hypandrium of <italic><tp:taxon-name><tp:taxon-name-part taxon-name-part-type="genus" reg="Ptychoptera">P.</tp:taxon-name-part><tp:taxon-name-part taxon-name-part-type="species" reg="xiaohuangshana">xiaohuangshana</tp:taxon-name-part></tp:taxon-name></italic>, ventral view. Scale bars: 0.4 mm. (ECP = epandrial clasper, EL = epandrial lobe, EPI = epiproct, GAS = apical stylus of gonostylus, GBA = anterior lobe of basal lobe of gonostylus, GBL = basal lobe of gonostylus, GBM = medial lobe of basal lobe of gonostylus, GCT = gonocoxite, GSL = secondary lobe of apical stylus of gonostylus, GAT = tertiary lobe of apical stylus of gonostylus, HBD = basal division of hypandrium, HMW = membranous window of terminal division of hypandrium, HSL = spathate lobe of hypandrium, HTD = terminal division of hypandrium, HTE = lateral extension of terminal division of hypandrium, PPA = apical process of paramere).</p></caption><graphic xmlns:xlink="http://www.w3.org/1999/xlink" xlink:href="zookeys-1122-159_article-86483__-g004.jpg" position="float" orientation="portrait" xlink:type="simple" id="oo_750145.jpg"><uri content-type="original_file" xlink:type="simple">https://binary.pensoft.net/fig/750145</uri></graphic></fig><fig id="F5" position="float" orientation="portrait"><object-id xmlns:xlink="http://www.w3.org/1999/xlink" content-type="doi" xlink:type="simple">10.3897/zookeys.1122.86483.figure5</object-id><object-id xmlns:xlink="http://www.w3.org/1999/xlink" content-type="arpha" xlink:type="simple">4559285D-DADC-5E4E-826E-8C6F001E0C63</object-id><label>Figure 5.</label><caption><p>Aedeagi of new <italic><tp:taxon-name><tp:taxon-name-part taxon-name-part-type="genus" reg="Ptychoptera">Ptychoptera</tp:taxon-name-part></tp:taxon-name></italic> species <bold>a</bold><italic><tp:taxon-name><tp:taxon-name-part taxon-name-part-type="genus" reg="Ptychoptera">P.</tp:taxon-name-part><tp:taxon-name-part taxon-name-part-type="species" reg="hekouensis">hekouensis</tp:taxon-name-part></tp:taxon-name></italic>, dorsal view <bold>b</bold><italic><tp:taxon-name><tp:taxon-name-part taxon-name-part-type="genus" reg="Ptychoptera">P.</tp:taxon-name-part><tp:taxon-name-part taxon-name-part-type="species" reg="hekouensis">hekouensis</tp:taxon-name-part></tp:taxon-name></italic>, lateral view <bold>c</bold><italic><tp:taxon-name><tp:taxon-name-part taxon-name-part-type="genus" reg="Ptychoptera">P.</tp:taxon-name-part><tp:taxon-name-part taxon-name-part-type="species" reg="hekouensis">hekouensis</tp:taxon-name-part></tp:taxon-name></italic>, ventral view <bold>d</bold><italic><tp:taxon-name><tp:taxon-name-part taxon-name-part-type="genus" reg="Ptychoptera">P.</tp:taxon-name-part><tp:taxon-name-part taxon-name-part-type="species" reg="longa">longa</tp:taxon-name-part></tp:taxon-name></italic>, dorsal view <bold>e</bold><italic><tp:taxon-name><tp:taxon-name-part taxon-name-part-type="genus" reg="Ptychoptera">P.</tp:taxon-name-part><tp:taxon-name-part taxon-name-part-type="species" reg="longa">longa</tp:taxon-name-part></tp:taxon-name></italic>, lateral view <bold>f</bold><italic><tp:taxon-name><tp:taxon-name-part taxon-name-part-type="genus" reg="Ptychoptera">P.</tp:taxon-name-part><tp:taxon-name-part taxon-name-part-type="species" reg="longa">longa</tp:taxon-name-part></tp:taxon-name></italic>, ventral view <bold>g</bold><italic><tp:taxon-name><tp:taxon-name-part taxon-name-part-type="genus" reg="Ptychoptera">P.</tp:taxon-name-part><tp:taxon-name-part taxon-name-part-type="species" reg="xiaohuangshana">xiaohuangshana</tp:taxon-name-part></tp:taxon-name></italic>, dorsal view <bold>h</bold><italic><tp:taxon-name><tp:taxon-name-part taxon-name-part-type="genus" reg="Ptychoptera">P.</tp:taxon-name-part><tp:taxon-name-part taxon-name-part-type="species" reg="xiaohuangshana">xiaohuangshana</tp:taxon-name-part></tp:taxon-name></italic>, lateral view <bold>i</bold><italic><tp:taxon-name><tp:taxon-name-part taxon-name-part-type="genus" reg="Ptychoptera">P.</tp:taxon-name-part><tp:taxon-name-part taxon-name-part-type="species" reg="xiaohuangshana">xiaohuangshana</tp:taxon-name-part></tp:taxon-name></italic>, ventral view. Scale bars: 0.2 mm. (AEA = ejaculatory apodeme, AES = aedeagal sclerite, ALP = lateral ejaculatory process, AS = sperm sac, ASA = subapical sclerite of aedeagus).</p></caption><graphic xmlns:xlink="http://www.w3.org/1999/xlink" xlink:href="zookeys-1122-159_article-86483__-g005.jpg" position="float" orientation="portrait" xlink:type="simple" id="oo_750146.jpg"><uri content-type="original_file" xlink:type="simple">https://binary.pensoft.net/fig/750146</uri></graphic></fig></tp:treatment-sec><ref-list><ref id="B3"><mixed-citation xmlns:xlink="http://www.w3.org/1999/xlink" xlink:type="simple"><person-group><name name-style="western"><surname>Alexander</surname><given-names>CP</given-names></name></person-group> (<year>1937</year>) <article-title>New species of <tp:taxon-name><tp:taxon-name-part taxon-name-part-type="family">Ptychopteridae</tp:taxon-name-part></tp:taxon-name> (<tp:taxon-name><tp:taxon-name-part taxon-name-part-type="order">Diptera</tp:taxon-name-part></tp:taxon-name>).</article-title><source>Bulletin of the Brooklyn Entomological Society</source><volume>32</volume>: <fpage>140</fpage>–<lpage>143</lpage>.</mixed-citation></ref><ref id="B9"><mixed-citation xmlns:xlink="http://www.w3.org/1999/xlink" xlink:type="simple"><person-group><name name-style="western"><surname>Krzeminski</surname><given-names>W</given-names></name><name name-style="western"><surname>Zwick</surname><given-names>P</given-names></name></person-group> (<year>1993</year>) <article-title>New and little known <tp:taxon-name><tp:taxon-name-part taxon-name-part-type="family">Ptychopteridae</tp:taxon-name-part></tp:taxon-name> (<tp:taxon-name><tp:taxon-name-part taxon-name-part-type="order">Diptera</tp:taxon-name-part></tp:taxon-name>) from the Palaearctic region.</article-title><source>Aquatic Insects</source><volume>15</volume>(<issue>2</issue>): <fpage>65</fpage>–<lpage>87</lpage>. <ext-link xlink:href="10.1080/01650429309361504" ext-link-type="doi" xlink:type="simple">https://doi.org/10.1080/01650429309361504</ext-link></mixed-citation></ref></ref-list></tp:taxon-treatment>
